# Supplementary material for: Rhenium(I) Complexes with 2-(1,2,4-Triazol-5-yl)-β-Carboline-Based Bidentate Luminophores and Neutral Co-Ligands: Towards Tunable Phosphorescence and Efficient Singlet Dioxygen Photoproduction
Source: Int J Mol Sci. 2025 Oct 24;26(21):10349. doi: 10.3390/ijms262110349 (PMC12609697; doi:10.3390/ijms262110349)
Supplement: Supplementary file 1 [file ijms-26-10349-s001.zip]

Archive with 1 entries (1 files):
- ijms-3875389-supplementary.pdf
